# Supplementary material for: Testing of Anti-EMT, Anti-Inflammatory and Antibacterial Activities of 2′,4′-Dimethoxychalcone
Source: Pharmaceuticals (Basel). 2024 May 17;17(5):653. doi: 10.3390/ph17050653 (PMC11124480; doi:10.3390/ph17050653)
Supplement: Supplementary file 1 [file pharmaceuticals-17-00653-s001.zip]

Archive with 1 entries (1 files):
- pharmaceuticals-2990742-supplementary.pdf
